# Supplementary material for: Autoclaved Diet with Inactivated Spores of Bacillus spp. Decreased Reproductive Performance of Muc2−/− and Muc2+/− Mice
Source: Animals (Basel). 2022 Sep 13;12(18):2399. doi: 10.3390/ani12182399 (PMC9495189; doi:10.3390/ani12182399)
Supplement: Supplementary file 1 [file animals-12-02399-s001.zip]

Archive with 1 entries (1 files):
- animals-1856579-supplementary.pdf
